# Supplementary material for: Mouse SAS-6 is required for centriole formation in embryos and integrity in embryonic stem cells
Source: eLife. 2024 Feb 26;13:e94694. doi: 10.7554/eLife.94694 (PMC10917421; doi:10.7554/eLife.94694)
Supplement: Figure 2—source data 1. — (A) Uncropped blot from Figure 2B upper panel. Western blot analysis using a SAS-6-specific antibody on E9.5 wild-type (WT), Sass6em4/em4, and Sass6em5/em5 embryo extracts. Asterisks mark non-specific bands. (B) Uncropped blot from Figure 2B lower panel. GAPDH (and TUBA) Western blot analysis was used as a loading control. [file elife-94694-fig2-data1.zip]

Archive with 3 entries (3 files):
- Figure 2-source data 1.tif
- Figure 2-source data 1A.tif
- Figure 2-source data 1B.tif
